# Supplementary material for: Courtship and spawning behaviour of medaka in a semi-outdoor environment initiating at midnight
Source: Sci Rep. 2025 May 16;15:17057. doi: 10.1038/s41598-025-01037-8 (PMC12084311; doi:10.1038/s41598-025-01037-8)
Supplement: Supplementary file 1 — Supplementary Material 1 [file 41598_2025_1037_MOESM1_ESM.csv]

No	Experiment start date	Male ID	Time of day (hours)	Following (s)	Dance
1	20240706	1	18	0	0
2	20240706	1	19	133	0
3	20240706	1	20	0	0
4	20240706	1	21	0	0
5	20240706	1	22	0	0
6	20240706	1	23	0	0
7	20240706	1	24	0	0
8	20240706	1	1	98	1
9	20240706	1	2	544	4
10	20240706	1	3	374	9
11	20240706	1	4	126	1
12	20240706	1	5	0	0
13	20240706	1	6	0	0
14	20240706	1	7	0	0
15	20240706	1	8	0	0
16	20240706	1	9	0	0
17	20240706	1	10	0	0
18	20240706	1	11	0	0
19	20240706	1	12	0	0
20	20240706	1	13	0	0
21	20240706	1	14	0	0
22	20240706	1	15	0	0
23	20240706	1	16	0	0
24	20240706	1	17	0	0
25	20240706	2	18	0	0
26	20240706	2	19	334	0
27	20240706	2	20	0	0
28	20240706	2	21	64	0
29	20240706	2	22	146	0
30	20240706	2	23	140	0
31	20240706	2	24	514	0
32	20240706	2	1	369	0
33	20240706	2	2	392	0
34	20240706	2	3	248	0
35	20240706	2	4	461	0
36	20240706	2	5	0	0
37	20240706	2	6	0	0
38	20240706	2	7	153	0
39	20240706	2	8	0	0
40	20240706	2	9	0	0
41	20240706	2	10	0	0
42	20240706	2	11	0	0
43	20240706	2	12	0	0
44	20240706	2	13	0	0
45	20240706	2	14	0	0
46	20240706	2	15	0	0
47	20240706	2	16	0	0
48	20240706	2	17	0	0
49	20240707	3	18	79	0
50	20240707	3	19	0	0
51	20240707	3	20	0	0
52	20240707	3	21	0	0
53	20240707	3	22	0	0
54	20240707	3	23	0	0
55	20240707	3	24	0	0
56	20240707	3	1	0	0
57	20240707	3	2	0	0
58	20240707	3	3	0	0
59	20240707	3	4	0	0
60	20240707	3	5	0	0
61	20240707	3	6	0	0
62	20240707	3	7	0	0
63	20240707	3	8	0	0
64	20240707	3	9	0	0
65	20240707	3	10	0	0
66	20240707	3	11	0	0
67	20240707	3	12	71	0
68	20240707	3	13	191	0
69	20240707	3	14	0	0
70	20240707	3	15	0	0
71	20240707	3	16	245	0
72	20240707	3	17	0	0
73	20240707	4	18	0	0
74	20240707	4	19	0	0
75	20240707	4	20	0	0
76	20240707	4	21	0	0
77	20240707	4	22	0	0
78	20240707	4	23	72	1
79	20240707	4	24	84	1
80	20240707	4	1	76	1
81	20240707	4	2	231	4
82	20240707	4	3	431	15
83	20240707	4	4	346	4
84	20240707	4	5	382	1
85	20240707	4	6	0	0
86	20240707	4	7	0	0
87	20240707	4	8	0	0
88	20240707	4	9	0	0
89	20240707	4	10	0	0
90	20240707	4	11	0	0
91	20240707	4	12	0	0
92	20240707	4	13	0	0
93	20240707	4	14	0	0
94	20240707	4	15	0	0
95	20240707	4	16	0	0
96	20240707	4	17	0	0
97	20240707	5	18	0	0
98	20240707	5	19	230	0
99	20240707	5	20	97	0
100	20240707	5	21	0	0
101	20240707	5	22	0	0
102	20240707	5	23	0	0
103	20240707	5	24	191	1
104	20240707	5	1	77	0
105	20240707	5	2	51	0
106	20240707	5	3	141	2
107	20240707	5	4	418	10
108	20240707	5	5	0	0
109	20240707	5	6	201	0
110	20240707	5	7	182	2
111	20240707	5	8	143	0
112	20240707	5	9	43	0
113	20240707	5	10	0	0
114	20240707	5	11	0	0
115	20240707	5	12	0	0
116	20240707	5	13	0	0
117	20240707	5	14	388	0
118	20240707	5	15	198	0
119	20240707	5	16	0	0
120	20240707	5	17	0	0
121	20240707	6	18	0	0
122	20240707	6	19	547	1
123	20240707	6	20	233	0
124	20240707	6	21	119	0
125	20240707	6	22	0	0
126	20240707	6	23	0	0
127	20240707	6	24	183	1
128	20240707	6	1	76	0
129	20240707	6	2	0	0
130	20240707	6	3	23	0
131	20240707	6	4	34	0
132	20240707	6	5	0	0
133	20240707	6	6	0	0
134	20240707	6	7	0	0
135	20240707	6	8	0	0
136	20240707	6	9	0	0
137	20240707	6	10	0	0
138	20240707	6	11	0	0
139	20240707	6	12	0	0
140	20240707	6	13	0	0
141	20240707	6	14	0	0
142	20240707	6	15	116	0
143	20240707	6	16	0	0
144	20240707	6	17	0	0
145	20240708	7	18	0	0
146	20240708	7	19	90	3
147	20240708	7	20	70	1
148	20240708	7	21	15	1
149	20240708	7	22	321	0
150	20240708	7	23	191	1
151	20240708	7	24	521	1
152	20240708	7	1	316	3
153	20240708	7	2	508	9
154	20240708	7	3	93	7
155	20240708	7	4	445	4
156	20240708	7	5	92	0
157	20240708	7	6	21	0
158	20240708	7	7	0	0
159	20240708	7	8	0	0
160	20240708	7	9	0	0
161	20240708	7	10	0	0
162	20240708	7	11	0	0
163	20240708	7	12	0	0
164	20240708	7	13	0	0
165	20240708	7	14	0	0
166	20240708	7	15	0	0
167	20240708	7	16	0	0
168	20240708	7	17	0	0
169	20240708	8	18	0	0
170	20240708	8	19	0	0
171	20240708	8	20	0	0
172	20240708	8	21	0	0
173	20240708	8	22	0	0
174	20240708	8	23	0	0
175	20240708	8	24	0	0
176	20240708	8	1	0	0
177	20240708	8	2	0	0
178	20240708	8	3	76	0
179	20240708	8	4	239	0
180	20240708	8	5	327	0
181	20240708	8	6	73	0
182	20240708	8	7	244	0
183	20240708	8	8	0	0
184	20240708	8	9	0	0
185	20240708	8	10	0	0
186	20240708	8	11	151	0
187	20240708	8	12	114	0
188	20240708	8	13	0	0
189	20240708	8	14	0	0
190	20240708	8	15	18	0
191	20240708	8	16	0	0
192	20240708	8	17	75	0
193	20240708	9	18	0	0
194	20240708	9	19	0	0
195	20240708	9	20	0	0
196	20240708	9	21	26	1
197	20240708	9	22	473	3
198	20240708	9	23	305	5
199	20240708	9	24	191	3
200	20240708	9	1	351	6
201	20240708	9	2	204	11
202	20240708	9	3	181	2
203	20240708	9	4	273	2
204	20240708	9	5	218	0
205	20240708	9	6	91	0
206	20240708	9	7	54	0
207	20240708	9	8	75	0
208	20240708	9	9	246	0
209	20240708	9	10	208	0
210	20240708	9	11	0	0
211	20240708	9	12	0	0
212	20240708	9	13	0	0
213	20240708	9	14	0	0
214	20240708	9	15	0	0
215	20240708	9	16	0	0
216	20240708	9	17	0	0
217	20240708	10	18	0	0
218	20240708	10	19	83	1
219	20240708	10	20	0	0
220	20240708	10	21	0	0
221	20240708	10	22	0	0
222	20240708	10	23	0	0
223	20240708	10	24	21	2
224	20240708	10	1	20	0
225	20240708	10	2	37	2
226	20240708	10	3	235	3
227	20240708	10	4	126	0
228	20240708	10	5	28	0
229	20240708	10	6	0	0
230	20240708	10	7	180	0
231	20240708	10	8	0	0
232	20240708	10	9	238	0
233	20240708	10	10	0	0
234	20240708	10	11	0	0
235	20240708	10	12	0	0
236	20240708	10	13	0	0
237	20240708	10	14	0	0
238	20240708	10	15	0	0
239	20240708	10	16	132	0
240	20240708	10	17	0	0
241	20240708	11	18	93	0
242	20240708	11	19	454	0
243	20240708	11	20	0	0
244	20240708	11	21	237	1
245	20240708	11	22	346	3
246	20240708	11	23	287	3
247	20240708	11	24	353	6
248	20240708	11	1	227	5
249	20240708	11	2	79	1
250	20240708	11	3	217	2
251	20240708	11	4	0	0
252	20240708	11	5	273	3
253	20240708	11	6	0	0
254	20240708	11	7	0	0
255	20240708	11	8	0	0
256	20240708	11	9	0	0
257	20240708	11	10	0	0
258	20240708	11	11	0	0
259	20240708	11	12	166	0
260	20240708	11	13	357	1
261	20240708	11	14	0	0
262	20240708	11	15	580	0
263	20240708	11	16	268	1
264	20240708	11	17	0	0
265	20240709	12	18	0	0
266	20240709	12	19	0	0
267	20240709	12	20	0	0
268	20240709	12	21	0	0
269	20240709	12	22	0	0
270	20240709	12	23	0	0
271	20240709	12	24	0	0
272	20240709	12	1	49	2
273	20240709	12	2	29	0
274	20240709	12	3	403	6
275	20240709	12	4	265	15
276	20240709	12	5	94	0
277	20240709	12	6	0	0
278	20240709	12	7	0	0
279	20240709	12	8	0	0
280	20240709	12	9	22	0
281	20240709	12	10	0	0
282	20240709	12	11	0	0
283	20240709	12	12	0	0
284	20240709	12	13	245	0
285	20240709	12	14	0	0
286	20240709	12	15	0	0
287	20240709	12	16	0	0
288	20240709	12	17	0	0
289	20240709	13	18	0	0
290	20240709	13	19	0	0
291	20240709	13	20	0	0
292	20240709	13	21	0	0
293	20240709	13	22	0	0
294	20240709	13	23	0	0
295	20240709	13	24	0	0
296	20240709	13	1	0	0
297	20240709	13	2	0	0
298	20240709	13	3	0	0
299	20240709	13	4	448	4
300	20240709	13	5	149	1
301	20240709	13	6	391	1
302	20240709	13	7	462	0
303	20240709	13	8	159	0
304	20240709	13	9	0	0
305	20240709	13	10	0	0
306	20240709	13	11	0	0
307	20240709	13	12	0	0
308	20240709	13	13	0	0
309	20240709	13	14	0	0
310	20240709	13	15	0	0
311	20240709	13	16	0	0
312	20240709	13	17	0	0
313	20240709	14	18	0	0
314	20240709	14	19	0	0
315	20240709	14	20	0	0
316	20240709	14	21	0	0
317	20240709	14	22	0	0
318	20240709	14	23	0	0
319	20240709	14	24	178	0
320	20240709	14	1	0	0
321	20240709	14	2	150	0
322	20240709	14	3	355	7
323	20240709	14	4	281	0
324	20240709	14	5	190	1
325	20240709	14	6	85	0
326	20240709	14	7	0	0
327	20240709	14	8	0	0
328	20240709	14	9	44	0
329	20240709	14	10	0	0
330	20240709	14	11	353	0
331	20240709	14	12	0	0
332	20240709	14	13	0	0
333	20240709	14	14	110	0
334	20240709	14	15	120	0
335	20240709	14	16	35	0
336	20240709	14	17	0	0
337	20240709	15	18	13	0
338	20240709	15	19	0	0
339	20240709	15	20	111	0
340	20240709	15	21	0	0
341	20240709	15	22	0	0
342	20240709	15	23	0	0
343	20240709	15	24	0	0
344	20240709	15	1	43	0
345	20240709	15	2	0	0
346	20240709	15	3	26	1
347	20240709	15	4	224	1
348	20240709	15	5	0	0
349	20240709	15	6	0	0
350	20240709	15	7	465	1
351	20240709	15	8	281	1
352	20240709	15	9	0	0
353	20240709	15	10	176	1
354	20240709	15	11	531	0
355	20240709	15	12	0	0
356	20240709	15	13	209	1
357	20240709	15	14	464	3
358	20240709	15	15	279	3
359	20240709	15	16	139	3
360	20240709	15	17	360	1
361	20240710	16	18	0	0
362	20240710	16	19	0	0
363	20240710	16	20	0	0
364	20240710	16	21	51	0
365	20240710	16	22	95	0
366	20240710	16	23	0	0
367	20240710	16	24	0	0
368	20240710	16	1	264	0
369	20240710	16	2	116	0
370	20240710	16	3	369	4
371	20240710	16	4	306	7
372	20240710	16	5	231	1
373	20240710	16	6	422	2
374	20240710	16	7	144	1
375	20240710	16	8	56	0
376	20240710	16	9	144	0
377	20240710	16	10	166	1
378	20240710	16	11	133	3
379	20240710	16	12	0	0
380	20240710	16	13	0	0
381	20240710	16	14	91	0
382	20240710	16	15	187	0
383	20240710	16	16	143	0
384	20240710	16	17	408	0
385	20240710	17	18	0	0
386	20240710	17	19	0	0
387	20240710	17	20	0	0
388	20240710	17	21	114	0
389	20240710	17	22	433	1
390	20240710	17	23	262	0
391	20240710	17	24	105	0
392	20240710	17	1	332	6
393	20240710	17	2	236	6
394	20240710	17	3	38	0
395	20240710	17	4	207	0
396	20240710	17	5	0	0
397	20240710	17	6	133	0
398	20240710	17	7	0	0
399	20240710	17	8	0	0
400	20240710	17	9	0	0
401	20240710	17	10	0	0
402	20240710	17	11	0	0
403	20240710	17	12	284	0
404	20240710	17	13	0	0
405	20240710	17	14	0	0
406	20240710	17	15	0	0
407	20240710	17	16	0	0
408	20240710	17	17	0	0
409	20240710	18	18	480	2
410	20240710	18	19	291	0
411	20240710	18	20	421	7
412	20240710	18	21	134	7
413	20240710	18	22	191	8
414	20240710	18	23	335	5
415	20240710	18	24	436	3
416	20240710	18	1	198	1
417	20240710	18	2	468	9
418	20240710	18	3	287	6
419	20240710	18	4	402	4
420	20240710	18	5	357	2
421	20240710	18	6	0	0
422	20240710	18	7	0	0
423	20240710	18	8	0	0
424	20240710	18	9	0	0
425	20240710	18	10	17	0
426	20240710	18	11	0	0
427	20240710	18	12	0	0
428	20240710	18	13	0	0
429	20240710	18	14	0	0
430	20240710	18	15	0	0
431	20240710	18	16	0	0
432	20240710	18	17	66	0
433	20240710	19	18	0	0
434	20240710	19	19	133	1
435	20240710	19	20	0	0
436	20240710	19	21	216	3
437	20240710	19	22	162	1
438	20240710	19	23	145	3
439	20240710	19	24	85	4
440	20240710	19	1	160	5
441	20240710	19	2	54	1
442	20240710	19	3	17	0
443	20240710	19	4	600	8
444	20240710	19	5	227	0
445	20240710	19	6	0	0
446	20240710	19	7	107	0
447	20240710	19	8	0	0
448	20240710	19	9	0	0
449	20240710	19	10	180	0
450	20240710	19	11	0	0
451	20240710	19	12	131	0
452	20240710	19	13	0	0
453	20240710	19	14	0	0
454	20240710	19	15	0	0
455	20240710	19	16	0	0
456	20240710	19	17	0	0
457	20240710	20	18	263	0
458	20240710	20	19	0	0
459	20240710	20	20	0	0
460	20240710	20	21	0	0
461	20240710	20	22	80	0
462	20240710	20	23	147	2
463	20240710	20	24	382	5
464	20240710	20	1	181	6
465	20240710	20	2	399	14
466	20240710	20	3	452	7
467	20240710	20	4	513	21
468	20240710	20	5	0	0
469	20240710	20	6	0	0
470	20240710	20	7	0	0
471	20240710	20	8	0	0
472	20240710	20	9	66	0
473	20240710	20	10	0	0
474	20240710	20	11	0	0
475	20240710	20	12	0	0
476	20240710	20	13	0	0
477	20240710	20	14	0	0
478	20240710	20	15	0	0
479	20240710	20	16	0	0
480	20240710	20	17	0	0
481	20240711	21	18	0	0
482	20240711	21	19	0	0
483	20240711	21	20	0	0
484	20240711	21	21	0	0
485	20240711	21	22	0	0
486	20240711	21	23	0	0
487	20240711	21	24	0	0
488	20240711	21	1	0	0
489	20240711	21	2	0	0
490	20240711	21	3	0	0
491	20240711	21	4	0	0
492	20240711	21	5	343	0
493	20240711	21	6	0	0
494	20240711	21	7	0	0
495	20240711	21	8	15	0
496	20240711	21	9	27	0
497	20240711	21	10	0	0
498	20240711	21	11	0	0
499	20240711	21	12	0	0
500	20240711	21	13	0	0
501	20240711	21	14	0	0
502	20240711	21	15	0	0
503	20240711	21	16	0	0
504	20240711	21	17	0	0
505	20240711	22	18	0	0
506	20240711	22	19	0	0
507	20240711	22	20	0	0
508	20240711	22	21	0	0
509	20240711	22	22	0	0
510	20240711	22	23	0	0
511	20240711	22	24	0	0
512	20240711	22	1	36	1
513	20240711	22	2	33	1
514	20240711	22	3	213	1
515	20240711	22	4	199	0
516	20240711	22	5	0	0
517	20240711	22	6	0	0
518	20240711	22	7	0	0
519	20240711	22	8	0	0
520	20240711	22	9	0	0
521	20240711	22	10	0	0
522	20240711	22	11	0	0
523	20240711	22	12	0	0
524	20240711	22	13	0	0
525	20240711	22	14	0	0
526	20240711	22	15	0	0
527	20240711	22	16	0	0
528	20240711	22	17	0	0
529	20240711	23	18	0	0
530	20240711	23	19	21	0
531	20240711	23	20	0	0
532	20240711	23	21	27	1
533	20240711	23	22	34	2
534	20240711	23	23	113	3
535	20240711	23	24	47	1
536	20240711	23	1	100	2
537	20240711	23	2	295	6
538	20240711	23	3	262	4
539	20240711	23	4	192	4
540	20240711	23	5	141	0
541	20240711	23	6	159	0
542	20240711	23	7	265	0
543	20240711	23	8	171	2
544	20240711	23	9	0	0
545	20240711	23	10	8	1
546	20240711	23	11	0	0
547	20240711	23	12	93	1
548	20240711	23	13	77	0
549	20240711	23	14	0	0
550	20240711	23	15	130	0
551	20240711	23	16	76	1
552	20240711	23	17	87	2
553	20240711	24	18	0	0
554	20240711	24	19	0	0
555	20240711	24	20	0	0
556	20240711	24	21	0	0
557	20240711	24	22	135	0
558	20240711	24	23	0	0
559	20240711	24	24	0	0
560	20240711	24	1	0	0
561	20240711	24	2	22	2
562	20240711	24	3	105	1
563	20240711	24	4	600	20
564	20240711	24	5	431	4
565	20240711	24	6	90	2
566	20240711	24	7	0	0
567	20240711	24	8	0	0
568	20240711	24	9	0	0
569	20240711	24	10	0	0
570	20240711	24	11	0	0
571	20240711	24	12	0	0
572	20240711	24	13	0	0
573	20240711	24	14	0	0
574	20240711	24	15	0	0
575	20240711	24	16	0	0
576	20240711	24	17	0	0
577	20240717	25	18	78	0
578	20240717	25	19	0	0
579	20240717	25	20	0	0
580	20240717	25	21	0	0
581	20240717	25	22	0	0
582	20240717	25	23	0	0
583	20240717	25	24	36	1
584	20240717	25	1	158	4
585	20240717	25	2	58	4
586	20240717	25	3	179	0
587	20240717	25	4	31	0
588	20240717	25	5	57	0
589	20240717	25	6	33	0
590	20240717	25	7	0	0
591	20240717	25	8	0	0
592	20240717	25	9	0	0
593	20240717	25	10	0	0
594	20240717	25	11	0	0
595	20240717	25	12	0	0
596	20240717	25	13	0	0
597	20240717	25	14	97	0
598	20240717	25	15	0	0
599	20240717	25	16	45	0
600	20240717	25	17	25	0
601	20240718	26	18	0	0
602	20240718	26	19	0	0
603	20240718	26	20	109	0
604	20240718	26	21	73	0
605	20240718	26	22	96	0
606	20240718	26	23	87	0
607	20240718	26	24	0	0
608	20240718	26	1	53	0
609	20240718	26	2	30	1
610	20240718	26	3	114	4
611	20240718	26	4	311	6
612	20240718	26	5	46	0
613	20240718	26	6	0	0
614	20240718	26	7	0	0
615	20240718	26	8	0	0
616	20240718	26	9	205	0
617	20240718	26	10	0	0
618	20240718	26	11	0	0
619	20240718	26	12	0	0
620	20240718	26	13	0	0
621	20240718	26	14	0	0
622	20240718	26	15	0	0
623	20240718	26	16	0	0
624	20240718	26	17	0	0
625	20240718	27	18	0	0
626	20240718	27	19	74	0
627	20240718	27	20	19	1
628	20240718	27	21	0	0
629	20240718	27	22	0	0
630	20240718	27	23	0	0
631	20240718	27	24	73	0
632	20240718	27	1	0	0
633	20240718	27	2	573	0
634	20240718	27	3	57	0
635	20240718	27	4	82	1
636	20240718	27	5	106	0
637	20240718	27	6	0	0
638	20240718	27	7	268	0
639	20240718	27	8	0	0
640	20240718	27	9	0	0
641	20240718	27	10	0	0
642	20240718	27	11	0	0
643	20240718	27	12	0	0
644	20240718	27	13	0	0
645	20240718	27	14	97	0
646	20240718	27	15	0	0
647	20240718	27	16	21	0
648	20240718	27	17	0	0
649	20240718	28	18	0	0
650	20240718	28	19	0	0
651	20240718	28	20	0	0
652	20240718	28	21	0	0
653	20240718	28	22	0	0
654	20240718	28	23	0	0
655	20240718	28	24	0	0
656	20240718	28	1	0	0
657	20240718	28	2	0	0
658	20240718	28	3	131	2
659	20240718	28	4	101	0
660	20240718	28	5	133	0
661	20240718	28	6	120	0
662	20240718	28	7	0	0
663	20240718	28	8	0	0
664	20240718	28	9	0	0
665	20240718	28	10	0	0
666	20240718	28	11	0	0
667	20240718	28	12	0	0
668	20240718	28	13	0	0
669	20240718	28	14	0	0
670	20240718	28	15	0	0
671	20240718	28	16	0	0
672	20240718	28	17	0	0
673	20240718	29	18	0	0
674	20240718	29	19	0	0
675	20240718	29	20	0	0
676	20240718	29	21	331	3
677	20240718	29	22	0	0
678	20240718	29	23	0	0
679	20240718	29	24	386	7
680	20240718	29	1	70	12
681	20240718	29	2	539	18
682	20240718	29	3	138	8
683	20240718	29	4	64	1
684	20240718	29	5	0	0
685	20240718	29	6	0	0
686	20240718	29	7	0	0
687	20240718	29	8	15	1
688	20240718	29	9	0	0
689	20240718	29	10	0	0
690	20240718	29	11	181	0
691	20240718	29	12	0	0
692	20240718	29	13	0	0
693	20240718	29	14	0	0
694	20240718	29	15	92	0
695	20240718	29	16	0	0
696	20240718	29	17	18	0
697	20240719	30	18	0	0
698	20240719	30	19	0	0
699	20240719	30	20	37	0
700	20240719	30	21	45	0
701	20240719	30	22	0	0
702	20240719	30	23	0	0
703	20240719	30	24	0	0
704	20240719	30	1	0	0
705	20240719	30	2	104	1
706	20240719	30	3	249	0
707	20240719	30	4	86	0
708	20240719	30	5	0	0
709	20240719	30	6	0	0
710	20240719	30	7	0	0
711	20240719	30	8	0	0
712	20240719	30	9	0	0
713	20240719	30	10	0	0
714	20240719	30	11	0	0
715	20240719	30	12	0	0
716	20240719	30	13	0	0
717	20240719	30	14	0	0
718	20240719	30	15	0	0
719	20240719	30	16	0	0
720	20240719	30	17	0	0
721	20240719	31	18	10	0
722	20240719	31	19	63	0
723	20240719	31	20	56	2
724	20240719	31	21	0	0
725	20240719	31	22	0	0
726	20240719	31	23	0	0
727	20240719	31	24	0	0
728	20240719	31	1	17	1
729	20240719	31	2	196	3
730	20240719	31	3	95	1
731	20240719	31	4	53	1
732	20240719	31	5	0	0
733	20240719	31	6	0	0
734	20240719	31	7	0	0
735	20240719	31	8	0	0
736	20240719	31	9	0	0
737	20240719	31	10	0	0
738	20240719	31	11	0	0
739	20240719	31	12	0	0
740	20240719	31	13	0	0
741	20240719	31	14	0	0
742	20240719	31	15	0	0
743	20240719	31	16	0	0
744	20240719	31	17	0	0
